# Supplementary material for: Habitats, Plant Diversity, Morphology, Anatomy, and Molecular Phylogeny of Xylosalsola chiwensis (Popov) Akhani & Roalson
Source: Plants (Basel). 2025 Jul 24;14(15):2279. doi: 10.3390/plants14152279 (PMC12348769; doi:10.3390/plants14152279)
Supplement: Supplementary file 1 [file plants-14-02279-s001.zip]

Archive with 6 entries (6 files):
- Table S5. Average monthly minimum air temperature, °C.pdf
- Figure S1.jpg
- Table S1. Herbarium data.pdf
- Table S2. List of vascular plants with Xylosalsola chiwensis described in Kazakhstan and Uzbekistan.pdf
- Table S3. Average monthly and annual air temperature, °C.pdf
- Table S4. Average monthly maximum air temperature, °C.pdf
